# Supplementary material for: Mutational Signature and Integrative Genomic Analysis of Human Papillomavirus-Associated Penile Squamous Cell Carcinomas from Latin American Patients
Source: Cancers (Basel). 2022 Jul 20;14(14):3514. doi: 10.3390/cancers14143514 (PMC9316960; doi:10.3390/cancers14143514)
Supplement: Supplementary file 1 [file cancers-14-03514-s001.zip]

Archive with 1 entries (1 files):
- cancers-1775552-supplementary.pdf
